# Supplementary material for: PPP2R5C Couples Hepatic Glucose and Lipid Homeostasis
Source: PLoS Genet. 2015 Oct 6;11(10):e1005561. doi: 10.1371/journal.pgen.1005561 (PMC4595073; doi:10.1371/journal.pgen.1005561)
Supplement: S1 Table — (XLSX) [file pgen.1005561.s007.xlsx]

## Sheet: Sheet1
Supplemental Table 1: genes dysregulated upon PPP2R5C knockdown in cell culture
		fold-change upon PPP2R5C knockdown
Gene Symbol	Illumina Probe ID	1ary hepatocytes BR1	1ary hepatocytes BR2	Hepa 1-6	average
GLRX5	ILMN_1217767	2.93009	2.52593	4.95874	3.47158
YWHAZ	ILMN_2952914	3.15214	2.92809	3.7688	3.28301
BZW1	ILMN_2729861	3.46003	2.4988	3.87087	3.27657
CS	ILMN_1241236	2.94166	2.79952	3.8432	3.19479
NDUFB3	ILMN_2734511	2.18113	1.59547	5.51471	3.0971
LSM8	ILMN_2883907	3.19235	2.32438	3.36811	2.96161
HERPUD1	ILMN_2790246	3.11013	2.72824	2.99665	2.945
HERPUD1	ILMN_2790241	2.93875	2.72362	3.1046	2.92233
NDRG1	ILMN_1250195	1.71451	1.81921	5.2083	2.91401
TPD52	ILMN_3091288	2.72461	2.33841	3.31784	2.79362
NDRL	ILMN_2646166	1.8566	1.87675	4.39966	2.71101
MID1IP1	ILMN_2847332	2.93489	2.6203	2.41373	2.65631
ELOVL5	ILMN_2652757	2.17487	2.31078	3.41089	2.63218
9530064J02	ILMN_2636004	2.67568	2.72433	2.25601	2.55201
BC021395	ILMN_1239180	2.50695	2.20088	2.91396	2.54059
ECHS1	ILMN_2888181	2.06567	1.80039	3.63323	2.49977
CCND3	ILMN_3131063	3.07489	1.65351	2.50725	2.41189
EMP2	ILMN_2598103	2.65391	1.9056	2.64943	2.40298
MYEOV2	ILMN_1249277	2.10892	1.98425	3.09371	2.39563
RPP30	ILMN_1232428	2.02314	1.94928	3.21235	2.39492
AI481316	ILMN_1254631	2.28387	2.50521	2.19422	2.32777
BZW2	ILMN_2644587	2.29995	2.08801	2.54007	2.30935
ERLIN2	ILMN_1241908	2.11899	2.20682	2.56123	2.29568
LOC677317	ILMN_2774690	1.86879	1.70061	3.25594	2.27511
2810008M24RIK	ILMN_2486600	2.25445	1.7874	2.69671	2.24619
ENSA	ILMN_3032778	1.88473	1.81251	3.03372	2.24365
LOC100045882	ILMN_1246390	1.92635	2.23156	2.44931	2.2024
NME7	ILMN_1259075	1.78193	1.84618	2.91004	2.17938
ACLY	ILMN_1240770	2.0754	2.19654	2.2382	2.17005
D15ERTD621E	ILMN_2698239	1.93291	1.94735	2.61217	2.16414
APP	ILMN_2791028	1.7872	1.53256	3.163	2.16092
4933421H10RIK	ILMN_2736038	1.85573	2.06742	2.54388	2.15568
4933434E20RIK	ILMN_1257872	2.23004	1.75253	2.45614	2.14623
RPS6KA1	ILMN_2975718	2.20752	2.18076	2.04411	2.14413
MAP1LC3B	ILMN_1260033	1.90022	2.0034	2.4718	2.12514
5830411I20	ILMN_2474052	1.94926	2.03824	2.3758	2.1211
COPS5	ILMN_2662124	1.89612	1.68025	2.73301	2.10313
WDR1	ILMN_2497268	2.17571	1.80124	2.32236	2.09977
EIF4G2	ILMN_2458030	1.91435	1.88091	2.49893	2.09806
ATP6A1	ILMN_2525051	1.71942	1.6839	2.83081	2.07805
ZRANB2	ILMN_2803716	1.91021	1.97517	2.29043	2.0586
LOC100047934	ILMN_1239397	2.12981	1.6043	2.43125	2.05512
4933434E20RIK	ILMN_2616956	2.12962	1.83883	2.19671	2.05505
2810008M24RIK	ILMN_2950721	2.14366	1.72792	2.28313	2.05157
SLC25A30	ILMN_2675523	2.45047	2.14951	1.53111	2.0437
LYRM5	ILMN_2822141	1.71795	1.61062	2.80226	2.04361
RAB28	ILMN_2990864	1.91929	1.58388	2.58921	2.0308
SLC2A1	ILMN_1258159	1.74229	1.63745	2.68576	2.02184
PPP1CB	ILMN_2647628	1.74619	1.67112	2.63123	2.01618
PRKX	ILMN_2879858	1.75086	1.86631	2.42882	2.01533
CYB561	ILMN_1232601	2.05297	1.81189	2.14676	2.00387
DNAJB9	ILMN_2829636	2.01018	1.90427	2.08749	2.00064
Ppp2r5c	ILMN_3046283	0.273993	0.246749	0.265869	0.262204
Ppp2r5c	ILMN_3121851	0.286443	0.268356	0.293817	0.282872
Mreg	ILMN_2976159	0.303034	0.531265	0.202014	0.345438
Gbp3	ILMN_1244513	0.443629	0.0848407	0.611871	0.380114
Casp7	ILMN_2648548	0.386343	0.385427	0.477329	0.416366
Hrb	ILMN_1231146	0.430669	0.439438	0.406654	0.425587
Abcb7	ILMN_2647744	0.407908	0.505334	0.373065	0.428769
Hn1l	ILMN_2851251	0.466156	0.498669	0.338001	0.434276
Mfsd1	ILMN_2718284	0.364688	0.523037	0.472052	0.453259
scl0002368.1_75	ILMN_1214650	0.504603	0.477462	0.391963	0.458009
BC039093	ILMN_2738156	0.47467	0.648405	0.324244	0.48244
Prnp	ILMN_2619316	0.478846	0.586089	0.451738	0.505558
Ipo9	ILMN_1235337	0.455961	0.549119	0.524822	0.509967
